# Supplementary material for: Speciation on the Roof of the World: Parallel Fast Evolution of Cryptic Mole Vole Species in the Pamir-Alay—Tien Shan Region
Source: Life (Basel). 2023 Aug 16;13(8):1751. doi: 10.3390/life13081751 (PMC10455883; doi:10.3390/life13081751)
Supplement: Supplementary file 1 [file life-13-01751-s001.zip]

Archive with 2 entries (2 files):
- Figures S1-S9.pdf
- Tables S1_S2_S3.pdf
